# Supplementary material for: Analysis of Nucleotide Sequence of Tax, miRNA and LTR of Bovine Leukemia Virus in Cattle with Different Levels of Persistent Lymphocytosis in Russia
Source: Pathogens. 2021 Feb 20;10(2):246. doi: 10.3390/pathogens10020246 (PMC7924208; doi:10.3390/pathogens10020246)
Supplement: Supplementary file 1 [file pathogens-10-00246-s001.zip]

Archive with 4 entries (3 files):
- pathogens-1091729-supplementary/
- pathogens-1091729-supplementary/pathogens-1091729-supplementary figures.docx
- pathogens-1091729-supplementary/Table S1.xlsx
- pathogens-1091729-supplementary/Table S2.docx
