# Supplementary material for: Analysis of Nucleotide Sequence of Tax, miRNA and LTR of Bovine Leukemia Virus in Cattle with Different Levels of Persistent Lymphocytosis in Russia
Source: Pathogens. 2021 Feb 20;10(2):246. doi: 10.3390/pathogens10020246 (PMC7924208; doi:10.3390/pathogens10020246)
Supplement: Supplementary file 1 [file pathogens-10-00246-s001.zip › pathogens-1091729-supplementary/Table S1.xlsx]

## Sheet: Arkusz1
Table S1. K-means cluster analysis (A), plot of means for each cluster (B). The cluster analysis classified and identified the two groups of blood samples, where 22,000 WBCs per μL was set as threshold between the two groups
A								B
	WBC	CASE_NO	CLUSTER	DISTANCE
C_1	16	4	1	2.46452
C_2	17	5	1	1.46452
C_3	17	6	1	1.46452
C_4	17	7	1	1.46452
C_5	17.5	8	1	0.964516
C_6	17.5	9	1	0.964516
C_7	18	10	1	0.464516
C_8	18	11	1	0.464516
C_9	18	12	1	0.464516
C_10	18	13	1	0.464516
C_11	18	14	1	0.464516
C_12	18.3	15	1	0.164516
C_13	18.3	16	1	0.164516
C_14	18.3	17	1	0.164516
C_15	18.5	18	1	0.0354839
C_16	18.5	19	1	0.0354839
C_17	19	20	1	0.535484
C_18	19	21	1	0.535484
C_19	19	22	1	0.535484
C_20	19.5	23	1	1.03548
C_21	19.5	24	1	1.03548
C_22	19.5	25	1	1.03548
C_23	20	26	1	1.53548
C_24	20	27	1	1.53548
C_25	20	28	1	1.53548
C_26	21	29	1	2.53548
C_27	21	30	1	2.53548
C_28	21	31	1	2.53548
C_29	22	32	1	3.53548
C_30	25	33	2	2.75
C_31	24.6	34	2	3.45
C_32	26	35	2	2.22222
C_33	28.5	36	2	1.65
C_34	29	37	2	1.35
C_35	31	38	2	0.777778
C_36	32	39	2	0.222222
C_37	34	40	2	1.15
C_38	34	41	2	1.15
C_39	35	42	2	1.35
C_40	35	43	2	1.35
C_41	36	44	2	1.77778
C_42	36	45	2	1.77778
C_43	38	46	2	2.35
C_44	42	47	2	5.22222
